# Supplementary material for: Epidermal Differentiation Genes of the Common Wall Lizard Encode Proteins with Extremely Biased Amino Acid Contents
Source: Genes (Basel). 2024 Aug 28;15(9):1136. doi: 10.3390/genes15091136 (PMC11431283; doi:10.3390/genes15091136)
Supplement: Supplementary file 1 [file genes-15-01136-s001.zip]

Archive with 1 entries (1 files):
- genes-3161762-supplementary.pdf
